# Supplementary material for: Possible involvement of self-defense mechanisms in the preferential vulnerability of the striatum in Huntington's disease
Source: Front Cell Neurosci. 2014 Sep 26;8:295. doi: 10.3389/fncel.2014.00295 (PMC4176035; doi:10.3389/fncel.2014.00295)
Supplement: Supplementary file 1 [file Table1.XLSX]

## Sheet: Feuil1
Brochier. 2008	Transcripts whose regional enrichment is conserved between human and mouse
Region of enrichment	Human Gene Symbol	Human Gene Name						Mouse Ortholog
Striatum	SCN4B	sodium channel. voltage-gated. type IV. beta						Scn4b
	SH2D5	SH2 domain containing 5						Sh2d5
	TESC	tescalcin						Tesc
	ST8SIA3	ST8 alpha-N-acetyl-neuraminide alpha-2.8-sialyltransferase 3						St8sia3
	TMEM90A	transmembrane protein 90A						Tmem90a
	SPOCK3	sparc/osteonectin. cwcv and kazal-like domains proteoglycan (testican - 3						Spock3
	LOC390205	similar to Serdin1						Gm705
	hCG2040376	hCG2040376						BC072620
	GPR155	G protein-coupled receptor 155						Gpr155
	MCTP1	multiple C2 domains. transmembrane 1						Mctp1
	DCLK3	doublecortin-like kinase 3						Dclk3
	HS6ST2	heparan sulfate 6-O-sulfotransferase 2						Hs6st2
	CARHSP1	calcium-regulated heat stable protein 1. 24 kDa						Carhsp1
	NEXN	nexilin (F actin binding protein -						Nexn
	FLJ46347	hypothetical LOC389064						Sp9
	WFS1	Wolfram syndrome 1 (wolframin -						Wfs1
Desplats. 2006	Compiled list of striatal-enriched genes and expression fold-ratios in R6/1 Huntington’s disease transgenic mice
	5-HT4 receptor		p value	Fold-change at 6 months
	5-HT6 receptor	1.45
	Actinin. alpha 2	-3.03	4.50E-05
	ARPP-16/19	-3.11	1.60E-05
	ARPP-21	-1.96	0.0006
	Adenylate cyclase type V	-2.64	5.50E-05
	Adenosine A2 receptor	-3.55	8.80E-05
	B3gnt1	-2.23	0.0005
	B-cell RAG ass’d protein	-1.67
	Bcl11b	-2.06	0.002
	BTE	-1.54	0.0044
	CalDAG GEF	-4.63	1.10E-06
	Copine V	-1.52	0.04
	Dopamine D1 receptor	-3.01	5.10E-05
	Dopamine D2 receptor	-3.42	0.0001
	Dopamine D3 receptor
	DARPP-32	-2.72	3.70E-05
	Delta opioid receptor	-1.19
	Diacylglycerol kinase	1.22													–
	DRRF	-2.38	0.0003
	Enkephalin	-3.69	0.0001
	Ephrin	1.14
	FoxP1	-2.22	0.0017
	FoxP2	-1.06
	G protein. c7 subunit	-1.81	0.0008
	G protein. aolf
	GPR88	-1.97	0.002
	Hippocalcin	-2.04	0.0001
	Insulin rec. substrate p53	-2.02	6.72E-05
	ISL-1	-1.02
	Kappa opioid receptor	-1.65	0.0005
	KCNIP2	-2.64	2.60E-05
	MBA51	-3.72	1.40E-06
	MBA52	-3.85	1.50E-05
	MBA55
	mPPP1R16B	-2.11	0.0001
	Mu-opioid receptor
	Neurotensin	1.43	0.02
	nGEF	-2.10	0.0005
	Nolz-1
	OSBPL-8	-1.78	0.0002
	PDE10A	-3.89	0.0001
	PDE1B	-2.69	0.0003
	Protein phosphatase 3	-1.65	0.0003
	RAR beta receptor 1	-1.76	0.0002
	RGS9	-3.53	1.00E-05
	Rhes	-3.02	0.0001
	RXR gamma receptor	-2.44	8.96E-05
	Sodium channel. b4	-7.75	3.40E-05
	STEP61	-1.85	0.009
	Striatin	-4.69	0.0003
	Substance P	-1.12
	Synaptoporin	-1.44
	Tescalcin	-3.64	1e-05
Hodges. 2006	Caudate _ Top 30 mRNAs in each region showing differential expression in human Huntington’s disease brain
	Genes showing largest decreases in expression							Genes showing largest increases in expression
	CALB1	Calbindin 1, 28 kDa						CSRP2	Cysteine and glycine-rich protein 2
	NEFL	Neurofilament, light polypeptide 68 kDa						TncRNA	Trophoblast-derived noncoding RNA
	GPR6	G protein-coupled receptor 6						LIFR	Leukemia-inhibitory factor receptor
	PRKCB1	Protein kinase C, beta 1						DTNA	Dystrobrevin, alpha
	TAC1	Tachykinin, precursor 1						ASCL1	Achaete-scute complex-like 1 (Drosophila)
	GABRA5	Gamma-aminobutyric acid (GABA) A receptor, alpha 5						CSPG2	Chondroitin sulfate proteoglycan 2 (versican)
	COCH	Coagulation factor C homolog, cochlin (Limulus polyphemus)						MAFF	v-maf musculoaponeurotic fibrosarcoma oncogene homolog F (avian)
	ARPP19	Cyclic AMP phosphoprotein, 19 kDa						AEBP1	AE-binding protein 1
	GPR88	G-protein coupled receptor 88						GBP1	Guanylate binding protein 1, interferon-inducible, 67 kDa
	FGF13	Fibroblast growth factor 13						SERPINA3	Serine (or cysteine) proteinase inhibitor, member 3
	KCNAB1	Potassium voltage-gated channel, shakerrelated subfamily, beta member 1						C4A	Complement component 4A
	GNAL	Guanine nucleotide-binding protein, alpha-activating activity polypeptide						ITPKB	Inositol 1,4,5-trisphosphate 3-kinase B
	LPL	Lipoprotein lipase						RARRES3	Retinoic acid receptor responder (tazarotene-induced) 3
	SNK	Serum-inducible kinase						CP	Ceruloplasmin
	DGKB	Diacylglycerol kinase, beta 90 kDa						AGTRL1	Angiotensin II receptor-like 1
	MYT1L	Myelin transcription factor 1-like						SLC16A9	Solute carrier family 16 (monocarboxylic acid transporters), member 9
	SCN4B	Sodium channel, voltage-gated, type IV, beta						SRPX	Sushi-repeat-containing protein, X chromosome
	SNAP25	Synaptosomal-associated protein, 25 kDa						C3	Complement component 3
	PTPN5	Protein tyrosine phosphatase, nonreceptor type 5 (striatum-enriched)						HSPB1	Heat shock 27 kDa protein 1
	DRD1	Dopamine receptor D1						ID3	Inhibitor of DNA-binding 3
	MAL2	Mal, T-cell differentiation protein 2						RIS	Ras family member Ris
	PENK	Proenkephalin						SYTL4	Synaptotagmin-like 4 (granuphilin-a)
	A2BP1	Ataxin 2-binding protein 1						TAZ	Transcriptional co-activator with PDZ-binding motif (TAZ)
	HPCA	Hippocalcin						GFAP	Glial fibrillary acidic protein
	NRGN	Neurogranin (protein kinase C substrate, RC3)
	PPP3CA	Protein phosphatase 3 (formerly 2B), catalytic subunit, alpha isoform
	RASD2	RASD family, member 2
	ARPP-21	Cyclic AMP-regulated phosphoprotein, 21 kDa
	BDNF
	PPARγ
	PGC-1α
	ADORA2a	Adenosine A2a receptor		Downregulated early in human HD brain and HD model systems (Augood et al., 1997;Cha et al., 1999; Chan et al., 2002). A2a receptor signalling is known to regulate dopamine and glutamate neurotransmission (Ferre et al., 1993) and promote BDNF signalling (Potenza et al., 2007). However, the role of A2a in HD neurotoxicity may depend on receptor location, since Blum et al. found that presynaptic A2a…
	D2R			D2 dopamine receptors decrease in the HD brain long before the onset of symptoms (Antonini et al., 1996). Although some of the loss of D2 signal may be attributed to the loss of indirect pathway medium spiny striatal neurons, in situ hybridization data including timecourse data from HD model systems suggest that downregulation of the D2 receptor occurs at the mRNA level (Augood et al., 1997; Cha …
	CNR1	f cannabinoid receptor CB1		recent studies have shown that CNR1 agonists ameliorate whereas CNR1 null mutation worsens the phenotype of HD R6/2 mice (Blazquez et al., 2011).
	RGS2

## Sheet: Feuil2
Brochier. 2008	Transcripts whose regional enrichment is conserved between human and mouse
Region of enrichment	Human Gene Symbol	Human Gene Name						Mouse Ortholog
Striatum	SCN4B	sodium channel. voltage-gated. type IV. beta						Scn4b
	SH2D5	SH2 domain containing 5						Sh2d5
	TESC	tescalcin						Tesc
	ST8SIA3	ST8 alpha-N-acetyl-neuraminide alpha-2.8-sialyltransferase 3						St8sia3
	TMEM90A	transmembrane protein 90A						Tmem90a
	SPOCK3	sparc/osteonectin. cwcv and kazal-like domains proteoglycan (testican - 3						Spock3
	LOC390205	similar to Serdin1						Gm705
	hCG2040376	hCG2040376						BC072620
	GPR155	G protein-coupled receptor 155						Gpr155
	MCTP1	multiple C2 domains. transmembrane 1						Mctp1
	DCLK3	doublecortin-like kinase 3						Dclk3
	HS6ST2	heparan sulfate 6-O-sulfotransferase 2						Hs6st2
	CARHSP1	calcium-regulated heat stable protein 1. 24 kDa						Carhsp1
	NEXN	nexilin (F actin binding protein -						Nexn
	FLJ46347	hypothetical LOC389064						Sp9
	WFS1	Wolfram syndrome 1 (wolframin -						Wfs1
Hodges. 2006	Caudate _ Top 30 mRNAs in each region showing differential expression in human Huntington’s disease brain
	Genes showing largest decreases in expression							Genes showing largest increases in expression
	CALB1	Calbindin 1, 28 kDa						CSRP2	Cysteine and glycine-rich protein 2
	NEFL	Neurofilament, light polypeptide 68 kDa						TncRNA	Trophoblast-derived noncoding RNA
	GPR6	G protein-coupled receptor 6						LIFR	Leukemia-inhibitory factor receptor
	PRKCB1	Protein kinase C, beta 1						DTNA	Dystrobrevin, alpha
	TAC1	Tachykinin, precursor 1						ASCL1	Achaete-scute complex-like 1 (Drosophila)
	GABRA5	Gamma-aminobutyric acid (GABA) A receptor, alpha 5						CSPG2	Chondroitin sulfate proteoglycan 2 (versican)
	COCH	Coagulation factor C homolog, cochlin (Limulus polyphemus)						MAFF	v-maf musculoaponeurotic fibrosarcoma oncogene homolog F (avian)
	ARPP19	Cyclic AMP phosphoprotein, 19 kDa						AEBP1	AE-binding protein 1
	GPR88	G-protein coupled receptor 88						GBP1	Guanylate binding protein 1, interferon-inducible, 67 kDa
	FGF13	Fibroblast growth factor 13						SERPINA3	Serine (or cysteine) proteinase inhibitor, member 3
	KCNAB1	Potassium voltage-gated channel, shakerrelated subfamily, beta member 1						C4A	Complement component 4A
	GNAL	Guanine nucleotide-binding protein, alpha-activating activity polypeptide						ITPKB	Inositol 1,4,5-trisphosphate 3-kinase B
	LPL	Lipoprotein lipase						RARRES3	Retinoic acid receptor responder (tazarotene-induced) 3
	SNK	Serum-inducible kinase						CP	Ceruloplasmin
	DGKB	Diacylglycerol kinase, beta 90 kDa						AGTRL1	Angiotensin II receptor-like 1
	MYT1L	Myelin transcription factor 1-like						SLC16A9	Solute carrier family 16 (monocarboxylic acid transporters), member 9
	SCN4B	Sodium channel, voltage-gated, type IV, beta						SRPX	Sushi-repeat-containing protein, X chromosome
	SNAP25	Synaptosomal-associated protein, 25 kDa						C3	Complement component 3
	PTPN5	Protein tyrosine phosphatase, nonreceptor type 5 (striatum-enriched)						HSPB1	Heat shock 27 kDa protein 1
	DRD1	Dopamine receptor D1						ID3	Inhibitor of DNA-binding 3
	MAL2	Mal, T-cell differentiation protein 2						RIS	Ras family member Ris
	PENK	Proenkephalin						SYTL4	Synaptotagmin-like 4 (granuphilin-a)
	A2BP1	Ataxin 2-binding protein 1						TAZ	Transcriptional co-activator with PDZ-binding motif (TAZ)
	HPCA	Hippocalcin						GFAP	Glial fibrillary acidic protein
	NRGN	Neurogranin (protein kinase C substrate, RC3)
	PPP3CA	Protein phosphatase 3 (formerly 2B), catalytic subunit, alpha isoform
	RASD2	RASD family, member 2
	ARPP-21	Cyclic AMP-regulated phosphoprotein, 21 kDa

## Sheet: Feuil3
		Desplats et al., J Neurochem, 2006 _ 54 genes that exhibit predominant expression in the striatum + others in more recent studies
		Compiled list of striatal-enriched genes and expression fold-ratios in R6/1 Huntington’s disease transgenic mice
	Human Gene Symbol	Human Gene Name	regulation in HD	Overexpression effect against mHtt : compensatory mecha?	First description in HD?	in which model?	against which mHtt?
	1110018G07Rik	RIKEN cDNA 1110018G07Rik gene	down
	ACTN2	Actinin. alpha 2	down		Valencia et al., J Huntingtons Dis, 2013
	ADCY5	Adenylate cyclase type V	down
	ADORA2A	Adenosine A2A receptor	down	neuroprotective	Blum, J Neurosc, 2003; Mievis, Neurobiol Dis, 2011	intraperitoneal injection of 3NP to both wild-type and A2A -/- mice (Blum) / N171-82Q mice / HD A2A+/+ and HD A2A−/− (Mievis)
	ARPP-16/19	16/19-kDa cyclic AMP-regulated phosphoprotein	down
	ARPP-21	21-kDa cyclic AMP-regulated phosphoprotein	down
	B3GNT1	β-1,3-N-acetylglucosaminyltransferase 1	down
	BAIAP2	Insulin rec. substrate p53	down
	BC092620	echinoderm microtubule associated protein like 5 (Eml5)	down
	BCL11B	B-cell leukemia/lymphoma 11B	down	neuroprotective
	CalDAG GEF (RASGRP2)	Rap1-specific guanine nucleotide exchange factor / RAS guanyl-releasing protein 2	down	increase mHtt toxicity
	CARHSP1	calcium-regulated heat stable protein 1. 24 kDa	not changed
	Chchd3		not changed
	CNR1	striatal type 1 cannabinoid receptor	down	neuroprotective
	CPNE5	Copine V	down
	CRYM	µ-cristalline	down	en cours de confirmation…	Brochier, 2008 _ Transcripts whose regional enrichment is conserved between human and mouse
	DARPP-32 / PPP1R1B	Dopamine- and cAMP-regulated phosphoprotein, 32 kDa / protein phosphatase 1, regulatory (inhibitor) subunit 1B	down	neuroprotective
	DCLK3	doublecortin-like kinase 3	down	neuroprotective
	DGKE	Diacylglycerol kinase	up	increase mHtt toxicity = toxic effect of mHtt
	DRD1	Dopamine D1 receptor	down	increase mHtt toxicity
	DRD2	Dopamine D2 receptor	down	increase mHtt toxicity
	DRD3	Dopamine D3 receptor	down	increase mHtt toxicity
	DRRF / KLF16	dopamine receptor regulating factor	down
	ELK-1	ETS-Like Gene 1 / ETS Domain-Containing Protein / Tyrosine Kinase (ELK1) Oncogene	up in HD models	prosurvival compensatory mechanism	Anglada-Huguet et al. J Neurochem, 2012
	EPHA4	Eph family receptor interacting proteins / ephrin ligands	up	not studied in HD / up and bad in ALS (Van Hoecke, Nat Med, 2012)
	FLJ46347	hypothetical LOC389064	-
	FOXP1	Forkhead box protein P1	down	neuroprotective
	FOXP2	Forkhead box protein P2	down
	GALNAC4S6ST	B-cell RAG ass’d protein / carbohydrate (N-acetylgalactosamine 4-sulfate 6-O) sulfotransferase 15	down
	Gm705	Gene model 705 (NCBI)	down
	GNG7	G protein. c7 subunit	down
	GNAL	G protein. aolf	-
	GPR88	G protein-coupled receptor 88	down	increase lightly mHtt toxicity
	GPR155	G protein-coupled receptor 155	down
	hCG2040376	hCG2040376	-
	HPCA	Hippocalcin	down	without effect on Htt toxicity
	HS6ST2	heparan sulfate 6-O-sulfotransferase 2	not changed
	HTR4	5-HT4 receptor	-
	HTR6	5-HT6 receptor	up	not studied in HD / up and bad in schizophrenia (Meffre, EMBO, 2012)	Desplats et al., J Neurochem, 2006			Peripheral administration of a 5-HT6 receptor agonist markedly activated mTOR in striatal medium spiny neurons/Activation of mTOR in striatum via Rhes, a striatal-specific small G protein, is known to mediate l-DOPA-induced dyskinesia (Santini et al, 2009; Subramaniam et al, 2011). It has also been proposed that blockade of striatal mTOR signalling caused by the sequestration of Rhes by mutant Hu…
	IDO-1	indoleamine 2,3-dioxygenase	up in YAC128	increase mHtt toxicity
	ISL-1	Insulin gene enhancer protein	down
	KLF9 / BTE binding protein	Kruppel-like factor 9	down
	KCNIP2	Kv channel-interacting protein 2	down
	LINC00035	Long Intergenic Non-Protein Coding RNA 35	down	neuroprotective
	LOC390205	similar to Serdin1	-
	Lypd1	Lyd6/Plaur domain containing 1	down
	MBA51		down
	MBA52		down
	MBA55		-
	Mbd2	Methyl-CpG Binding Domain Protein 2	not changed
	MCTP1	multiple C2 domains. transmembrane 1	not changed
	Mgat5b		not changed
	MSK-1	mitogen- and stress-activated kinase-1	down	neuroprotective
	Myt1l		not changed
	NEXN	nexilin (F actin binding protein)	not changed
	NGEF	neuronal guanine nucleotide exchange factor	down
	Nolz-1 / ZNF503 FLJ45745	developmentally regulated striatum-enriched zinc-finger	-
	NTS	Neurotensin	up	remain unknown in HD
	OPRD1	Delta opioid receptor	down
	OPRK1	Kappa opioid receptor	down
	OPRM1	Mu-opioid receptor	-
	OSBPL-8	oxysterol binding protein-like 8	down
	PDE1B	phosphodiesterase 1B, calmodulin-dependent	down	neuroprotective
	PDE10A	phosphodiesterase 10A, calmodulin-dependent	down	neuroprotective
	PENK	Proenkephalin	down
	PPP1R16B	mPPP1R16B	down
	PPP3CA	Protein phosphatase 3	down
	PPP3CC	calcineurin / protein phosphatase 3 / protein phosphatase 2B	down	increase mHtt toxicity = cell defense compensatory syst
	PTPN5	Striatal-enriched protein tyrosine phosphatase 61 (STEP61) / protein tyrosine phosphatase, non-receptor type 5 (striatum-enriched)	down	neuroprotective
	RARB	Retinoic acid receptor beta receptor 1	down
	RASD2	Ras homolog enriched in striatum Rhes	down	increase mHtt toxicity = cell defense compensatory syst
	RGS2	Regulator of G-protein signaling 2	down	increase mHtt toxicity = cell defense compensatory syst
	RGS9	Regulator of G-protein signalling 9	down
	Rnf13		up
	RXRG / NR2B3	Retinoic acid receptor gamma / nuclear receptor subfamily 2, group B, member 3	down
	SCN4B	sodium channel. voltage-gated. type IV. beta	down	neuroprotective
	SH2D5	Src Homology 2 domain containing 5	down
	Slc41a1		down
	Sp9		not changed
	SPOCK3	sparc/osteonectin. cwcv and kazal-like domains proteoglycan (testican - 3	down
	ST8SIA3	ST8 alpha-N-acetyl-neuraminide alpha-2.8-sialyltransferase 3	down
	STRN	Striatin	down
	SYNPR	Synaptoporin	down
	TAC1	Substance P	down
	Tbl1x		not changed (but tendancy up)
	TESC	Tescalcin	down
	TMEM90A / CAPUCIN	transmembrane protein 90A / Synapse Differentiation Inducing 1-Like	down	without effect on Htt toxicity
	WFS1	Wolfram syndrome 1 (wolframin -	not changed

## Sheet: Feuil4
(A) Enriched striatal markers with characterized disease modifier effects
Human Gene Symbol	Human Gene Name	regulated expression in HD	Overexpression effect against mHtt : compensatory ?	HD disease modifier studies	Models	mHtt used
ADORA2A	Adenosine A2A receptor	down	neuroprotective	Blum, J Neurosc, 2003; Mievis, Neurobiol Dis, 2011	3-nitropropionic acid injection to both wild-type and A2A -/- mice; N171-82Q mice; HD A2A+/+ and HD A2A−/−	N171-82Q mice = first 171 aa of human HTT (exons 1, 2, part of 3) with 82 CAG repeats (Htt171-82Q) under Prnp promoter
BCL11B	B-cell leukemia/lymphoma 11B	down	neuroprotective	Desplats et al., 2008	STHdhQ111 cells	Htt 111 CAG repeats
CalDAG GEFI / RASGRP2	Calcium And DAG-Regulated Guanine Nucleotide Exchange Factor I / RAS, Guanyl Releasing Protein 2	down	protoxic	Crittenden et al., 2010; Graybiel et al., 2010	brain-slice explant model of HD + knock-down of CalDAG-GEFI expression	polyglutamine-expanded Htt exon 1
CNR1	Cannabinoid Receptor 1 (brain)	down	neuroprotective	Blázquez et al., 2011	R6/2 mice (Mangiarini)	Exon 1 of human HTT gene with around 150 CAG repeats under 1kb of human HTT promoter
DGK	Diacylglycerol kinase	up	protoxic	Zhang et al., 2012	STHdhQ111 cells; Drosophila HD model	Htt 111 CAG repeats / N-terminal Htt with 128 CAG repeats using the neuronal elav-GAL4 driver in Drosophila
DRD1	Dopamine D1 receptor	down	protoxic	Robinson P, Lebel M, Cyr M., 2008	SK-N-MC human neuroblastoma cell transfected with Htt	exon-1 of human htt with 25 or 103 CAG repeats
DRD2	Dopamine D2 receptor	down	protoxic	Charvin 2005; Cyr 2006; Stack 2007; Tang 2007; Benchoua 2008	lentivirus mediated Htt171-82Q infected striatal neurons; R6/2 mice ; YAC128 mice (Slow et al., 2003); 3NP model injection	First 171 aa of human HTT with 18 CAG repeats or mutant HTT with 82 CAG ; Exon 1 of human HTT gene with around 150 CAG repeats under 1kb of human HTT promoter; Human Htt protein containing a 128 CAG repeat expansion
ELK-1	ETS-Like Gene 1 / ETS Domain-Containing Protein / Tyrosine Kinase (ELK1) Oncogene	up	neuroprotective	Anglada-Huguet et al. J Neurochem, 2012	R6/1 mice and R6/2 mice; STHdh(Q111/Q111) cells	Exon 1 of human HTT gene with 116 CAG repeats under 1kb of human HTT promoter or with around 150 CAG repeats
FOXP1	Forkhead box protein P1	down	neuroprotective	Tang et al., 2012	STHdhQ111 cells; R6/1 mice	Htt 111 CAG repeats / Exon 1 of human HTT gene with around 114 CAG repeats under 1kb of human HTT promoter; Htt 111 CAG repeats
HPCA	Hippocalcin	down	neutral	Rudinskiy et al., J Neurochem, 2009	Striatal neuron (ganglionic eminence) cultures infected with lentiviral-mediated over-expression of first 171 aa of human HTT with 18 CAG repeats or mutant HTT with 82 CAG repeats under the control of TRE promoter / 3-NP and glutamate-induced excitotoxicity	First 171 aa of human HTT with 18 CAG repeats or mutant HTT with 82 CAG
IDO-1	indoleamine 2,3-dioxygenase	up	protoxic	Mazarei et al., 2013	YAC128 mice; Ido1 null mice (Ido−/−)	Human Htt protein containing a 128 CAG repeat expansion
MSK-1	mitogen- and stress-activated kinase-1	down	neuroprotective	Martin et al., 2011	rat model of HD based on striatal lentiviral expression of mHtt	First 171 aa of human HTT with 18 CAG repeats or mutant HTT with 82 CAG
PDE1B	phosphodiesterase 1B, calmodulin-dependent	down	protoxic	Hebb et al., 2004	R6/1 mice; R6/2 mice; HD human caudate	Exon 1 of human HTT gene with 116 CAG repeats under 1kb of human HTT promoter or with around 150 CAG repeats
PDE10A	phosphodiesterase 10A, calmodulin-dependent	down	protoxic	Hebb et al., 2004; Giampà et al., 2010	R6/1 mice; R6/2 mice; HD human caudate; R6/2 mice treated with PDE10A inhibitor TP-10	Exon 1 of human HTT gene with 116 CAG repeats under 1kb of human HTT promoter or with around 150 CAG repeats
PPP3CC	calcineurin / protein phosphatase 3 / protein phosphatase 2B	down	protoxic	Pardo et al., J Neurosc, 2006; Ermak et al., JBiolChem, 2009	rat model of HD based on striatal lentiviral expression of mHtt; ST14A cells expressing normal Htt (15 CAG repeat, no negative effect on cells) or mHtt (120 CAG repeat, toxic when cells are induced to differentiate)	First 480 aa of huntingtin containing 17 (wild-type, 480-17Q) or 68 glutamine residues (mutant, 480-68Q) with either an intact S421, an S421 to alanine (S421A) or an S421 to aspartic acid (S421D) mutation. ; Htt with 15 CAG repeat or with 120 CAG repeat
PTPN5	Striatal-enriched protein tyrosine phosphatase 61 (STEP61) / protein tyrosine phosphatase, non-receptor type 5 (striatum-enriched)	down	neuroprotective and protoxic in some cases	Saavedra et al., 2011 / Gladding et al., 2014	HdhQ7/Q111 knock-in mice; R6/1 mice and R6/2 mice; YAC128 mice	Htt 111 CAG repeats; Exon 1 of human HTT gene with 116 CAG repeats or around 150 CAG repeats under 1kb of human HTT promoter; Human Htt protein containing a 128 CAG repeat expansion
RASD2	Ras homolog enriched in striatum Rhes	down	protoxic	Subramaniam et al., 2009; Baiamonte et al., Plos One 2013; Mealer et al., J Neurosc 2013;	STHdhQ111 cells; R6/1 mice crossed with Rhes knockout mice; striatal-specific model of HD elicited by 3-nitropropionic acid	Htt 111 CAG repeats; Exon 1 of human HTT gene with around 116 CAG repeats under 1kb of human HTT promoter
RGS2	Regulator of G-protein signaling 2	down	protoxic	Seredenina et al., Plos One 2011	cultured rat primary striatal neurons	First 171 aa of human HTT (exons 1, 2, part of 3) with 82 CAG repeats (Htt171-82Q) / 3NP
SCN4B	sodium channel. voltage-gated. type IV. beta	down	neuroprotective	Oyama et al., 2006	HD190QG mice (Kotliarova); R6/2 mice	First 67 amino acids with 155 and 190 CAG repeats; Exon 1 of human HTT gene with around 150 CAG repeats under 1kb of human HTT promoter
TMEM90A / CAPUCIN	transmembrane protein 90A / Synapse Differentiation Inducing 1-Like	down	neutral	Galvan et al., 2012	LV-mediated mHtt mice	First 171 aa of human HTT (exons 1, 2, part of 3) with 82 CAG repeats (Htt171-82Q)
(B) Enriched striatal markers with disease modifier effect not studied
Human Gene Symbol	Human Gene Name	regulated expression in HD		Human Gene Symbol	Human Gene Name	regulated expression in HD
ACTN2	Actinin. alpha 2	down		MBA51		down
ADCY5	Adenylate cyclase type V	down		MBA52		down
AP1S1	Adaptor-related protein complex 1, sigma 1 subunit	down		MBA55		no data
ARPP-16/19	16/19-kDa cyclic AMP-regulated phosphoprotein	down		Mbd2	Methyl-CpG Binding Domain Protein 2	not changed
ARPP-21	21-kDa cyclic AMP-regulated phosphoprotein	down		MCTP1	multiple C2 domains. transmembrane 1	not changed
B3GNT1	β-1,3-N-acetylglucosaminyltransferase 1	down		MGAT5B	mannosyl (alpha-1,6-)-glycoprotein beta-1,6-N-acetyl-glucosaminyltransferase, isozyme B	not changed
BAIAP2	Insulin rec. substrate p53	down		MYT1L	Myelin transcription factor 1-like	not changed
BC092620	echinoderm microtubule associated protein like 5 (Eml5)	down		NEXN	nexilin (F actin binding protein)	not changed
CARHSP1	calcium-regulated heat stable protein 1. 24 kDa	not changed		NGEF	neuronal guanine nucleotide exchange factor	down
CD4	CD4 antigen (membrane glycoprotein of T lymphocytes)	up in caudate HD patient / down in YAC128		Nolz-1 / ZNF503	zinc-finger 503 (developmentally regulated striatum-enriched)	no data
CHCHD3	coiled-coil-helix-coiled-coil-helix domain containing 3	not changed		NTS	Neurotensin	up
CPNE5	Copine V	down		OPRD1	Delta opioid receptor	down
CRYM	crystallin, mu	down		OPRK1	Kappa opioid receptor	down
DARPP-32 / PPP1R1B	Dopamine- and cAMP-regulated phosphoprotein, 32 kDa / protein phosphatase 1, regulatory (inhibitor) subunit 1B	down		OPRM1	Mu-opioid receptor	no data
DCLK3	doublecortin-like kinase 3	down		OSBPL8	oxysterol binding protein-like 8	down
DRD3	Dopamine D3 receptor	down		PENK	Preproenkephalin 1	down
DRRF / KLF16	dopamine receptor regulating factor	down		PPP1R16B	Protein phosphatase 1, regulatory (inhibitor) subunit 16B	down
EPHA4	Eph family receptor interacting proteins / ephrin ligands	up		PPP3CA	Protein phosphatase 3, catalytic subunit, alpha isozyme	down
FLJ46347	hypothetical LOC389064	no data		RARB	Retinoic acid receptor beta receptor 1	down
FOXP2	Forkhead box protein P2	down		RGS9	Regulator of G-protein signalling 9	down
GALNAC4S6ST	B-cell RAG ass’d protein / carbohydrate (N-acetylgalactosamine 4-sulfate 6-O) sulfotransferase 15	down		RNF13	Ring finger protein 13	up
Gm705	Gene model 705 (NCBI)	down		RXRG / NR2B3	Retinoic acid receptor gamma / nuclear receptor subfamily 2, group B, member 3	down
GNG7	G protein. c7 subunit	down		SH2D5	Src Homology 2 domain containing 5	down
GNAL	G protein. aolf	down		SLC41A1	Solute Carrier Family 41 (Magnesium Transporter), Member 1	down
GPR88	G protein-coupled receptor 88	down		SP9	Sp9 transcription factor	not changed
GPR155	G protein-coupled receptor 155	down		SPOCK3	Sparc/osteonectin, cwcv and kazal-like domains proteoglycan (testican) 3	down
hCG2040376	hCG2040376	no data		ST8SIA3	ST8 alpha-N-acetyl-neuraminide alpha-2,8-sialyltransferase 3	down
HS6ST2	heparan sulfate 6-O-sulfotransferase 2	not changed		STRN	Striatin	down
HTR4	5-HT4 receptor	no data		SYNPR	Synaptoporin	down
HTR6	5-HT6 receptor	up		TAC1	Substance P	down
ISL-1	Insulin gene enhancer protein	down		TBL1X	Transducin (beta)-like 1X-linked	not changed (but tendancy up)
KLF9 / BTE binding protein	Kruppel-like factor 9	down		TMEM158	Transmembrane Protein 158	not changed in YAC128 mouse model of HD
KCNIP2	Kv channel-interacting protein 2	down		TESC	Tescalcin	down
LINC00035	Long Intergenic Non-Protein Coding RNA 35	down		WFS1	Wolfram syndrome 1 (wolframin)	not changed
LOC390205	similar to Serdin1	no data
Supplementary Table 1. List of striatal-enriched gene products and their expression changes in HD transgenic mice and HD patients studies. The non-exhaustive list of striatal markers has been selected on the basis of the list of striatal-enriched markers in Desplats's study (2006) and completed by other transcriptomic and SAGE studies (Desplats et al., 2006; Brochier et al., 2008; Hodges et al., …
